# Supplementary material for: Unpacking the Lay Epidemiology of Cervical Cancer: A Focus Group Study on the Perceptions of Cervical Cancer and Its Prevention among Women Late for Screening in Norway
Source: Healthcare (Basel). 2023 May 15;11(10):1441. doi: 10.3390/healthcare11101441 (PMC10218218; doi:10.3390/healthcare11101441)
Supplement: Supplementary file 1 [file healthcare-11-01441-s001.zip]

Archive with 1 entries (1 files):
- healthcare-2222043-supplementary.pdf
